# Supplementary material for: Climate change conditions the selection of rust-resistant candidate wild lentil populations for in situ conservation
Source: Front Plant Sci. 2022 Nov 3;13:1010799. doi: 10.3389/fpls.2022.1010799 (PMC9669080; doi:10.3389/fpls.2022.1010799)
Supplement: Supplementary file 1 [file DataSheet_1.csv]

CWR species	All	Protected	Resistant Now	Resistant Future	High Interest (%)
Lens culinaris subsp. orientalis	7	2	0	0	0
Lens ervoides	145	41	14	7	17.1
Lens lamottei	27	16	0	0	0
Lens nigricans	404	177	37	9	5
