# Supplementary material for: Climate change conditions the selection of rust-resistant candidate wild lentil populations for in situ conservation
Source: Front Plant Sci. 2022 Nov 3;13:1010799. doi: 10.3389/fpls.2022.1010799 (PMC9669080; doi:10.3389/fpls.2022.1010799)
Supplement: Supplementary file 2 [file DataSheet_2.csv]

Median RMSE	Model
9.52	BCC 126
9.85	BCC 370
9.85	BCC 585
9.69	CNRM 126
9.65	CNRM 370
9.85	CNRM 585
9.84	IPSL 126
9.83	IPSL 370
9.88	IPSL 585
