# Supplementary material for: Climate change conditions the selection of rust-resistant candidate wild lentil populations for in situ conservation
Source: Front Plant Sci. 2022 Nov 3;13:1010799. doi: 10.3389/fpls.2022.1010799 (PMC9669080; doi:10.3389/fpls.2022.1010799)
Supplement: Supplementary file 3 [file DataSheet_3.csv]

Model	Min	First Qu.	Median	Mean	Third Qu.	Max
RF	1.90	7.94	13.85	16.48	21.89	57.26
Ridge	1.16	6.18	12.45	16.25	22.01	81.50
XGB	4.91	9.99	15.84	18.66	24.44	64.92
